# Supplementary material for: UAV-based phenotyping outperforms visual canopy wilting for evaluating soybean drought tolerance and yield retention under rainfed conditions
Source: Front Plant Sci. 2026 Jun 2;17:1835549. doi: 10.3389/fpls.2026.1835549 (PMC13269238; doi:10.3389/fpls.2026.1835549)
Supplement: Supplementary file 2 [file Table1.xlsx]

## Sheet: Supplementary Table 1
List of entries in 2023, 2024, and 2025 across maturity groups IV and V drought field trials.
Year	Genotype	Maturity Group	Pedigree	Breeding Program
2023	AG 4135	IV	Commercial check	Monsanto/Bayer Crop Science
2023	K20-1500	IV	46X714 / PI 661090	Kansas
2023	K20-1504	IV	46X714 / PI 661090	Kansas
2023	K20-1512	IV	46X714 / PI 661090	Kansas
2023	K20-1525	IV	46X714 / PI 661090	Kansas
2023	K20-4379	IV	49X715 / PI 661090	Kansas
2023	LD15-3818	IV	Commercial check	Illinois
2023	R18-14147	IV	LG10-3671-1/R09-430	Arkansas
2023	R18-14502	IV	S09-13635/R12-712	Arkansas
2023	R18C-13665	IV	LD11-7311/R05-3239:4	Arkansas
2023	S16-13165	IV	S11-16653 x LG09-8545	Missouri
2023	S16-5540	IV	S11-16653/S11-20337RR1	Missouri
2023	S17-2193	IV	S11-20124 X S13-11434	Missouri
2023	AG53X9	V	Commercial check	Monsanto/Bayer Crop Science
2023	Ellis	V	Drought-tolerant check	Tennessee
2023	Hutcheson	V	Commercial check	Virginia
2023	N11-7620	V	NC-Roy x PI 587563B	North Carolina
2023	N16-7403	V	Holladay x Fiskeby V	North Carolina
2023	N16-7526	V	Holladay x Fiskeby 3	North Carolina
2023	N16-7558	V	Holladay x Fiskeby III	North Carolina
2023	N19-5004	V	R10-2436 X S11-20967	North Carolina
2023	NDPJE-14-106	V	N07-14221 /Clifford	North Carolina
2023	R18-10491	V	R09-3742/R10-28	Arkansas
2023	R18-11770	V	R10-230(4)/R09-1237LL	Arkansas
2023	R18CR-461	V	R13-532/R09-3789	Arkansas
2023	R19-411424	V	R11-1578/K12-1348:24	Arkansas
2023	R19-42848	V	R12-2237/R12-519:48	Arkansas
2023	R19-43217	V	R12-2252/R12-1959:17	Arkansas
2023	R19C-3194	V	R16-253/LD11-2170:53	Arkansas
2023	S16-9090	V	R10-230/S11-20124	Missouri
2023	S16-9478	V	S11-20124/S08-17361	Missouri
2023	S19-18135	V	G13LL-44/S12-4718C	Missouri
2024	AG 4135	IV	Commercial check	Monsanto/Bayer Crop Science
2024	K20-1500	IV	46X714 / PI 661090	Kansas
2024	K21-1564	IV	KS4117Ns / PI 661090	Kansas
2024	K21-1590	IV	KS4117Ns / PI 661090	Kansas
2024	LD15-3818	IV	Commercial check	Illinois
2024	R18C-13665	IV	LD11-7311/R05-3239:4	Arkansas
2024	R19C-1012	IV	S09-13635/R11-328:15	Arkansas
2024	S20-25571	IV	S13-2743 x S13-1033	Missouri
2024	S20-25768	IV	RIL# 1360 x S13-3851	Missouri
2024	S21-20708	IV	RIL# 1360 x S15-10434	Missouri
2024	AG53X9	V	Commercial check	Monsanto/Bayer Crop Science
2024	Ellis	V	Drought-tolerant check	Tennessee
2024	Hutcheson	V	Commercial check	Virginia
2024	K19-3177	V	K12-1348/N10-7404	Kansas
2024	K20-3635	V	K13-1845 / PI 661090	Kansas
2024	K21-1945	V	K15-1283 / PI 661090	Kansas
2024	N16-7526	V	Holladay x Fiskeby 3	North Carolina
2024	NDPJE-14-106	V	N07-14221 /Clifford	North Carolina
2024	R19-42848	V	R12-2237/R12-519:48	Arkansas
2024	R19-4593	V	Ellis/R04-357:3	Arkansas
2024	R19-45980	V	Ellis/R04-357:80	Arkansas
2024	R21KB-05776	V	R11-2755/R13-13997	Arkansas
2024	R21KB-06464	V	R13-12468/R13-13997	Arkansas
2024	R21KB-06513	V	R13-12468/R13-13997	Arkansas
2024	S17-1980	V	S11-16653 X S13-8585	Missouri
2024	S19-14058	V	S14-3831/S11-20124	Missouri
2025	AG 4135	IV	Commercial check	Monsanto/Bayer Crop Science
2025	LD15-3818	IV	Commercial check	Illinois
2025	R19C-1035	IV	S09-13635/R11-328	Arkansas
2025	R23KB-09482	IV	R10-2346/R16-253	Arkansas
2025	R23KB-09484	IV	R10-2346/R16-253	Arkansas
2025	R23PR-00043E	IV	R15-2422*4/CTV-DNR-1006:0043	Arkansas
2025	S20-25571	IV	S13-2743 x S13-1033	Missouri
2025	S22-14660	IV	RIL1360/R10-2436	Missouri
2025	S22-15441	IV	S16-8189/RIL118	Missouri
2025	S22-15453	IV	S16-8189/RIL118	Missouri
2025	S22-15456	IV	S16-8189/RIL118	Missouri
2025	S22-15484	IV	S16-8189/RIL118	Missouri
2025	AG54XF5	V	Commercial check	Monsanto/Bayer Crop Science
2025	Ellis	V	Drought-tolerant check	Tennessee
2025	Hutcheson	V	Commercial check	Virginia
2025	N10-7412	V	5157/93705-50	North Carolina
2025	N21-0601	V	N09-13890 (released as N7006)/GASF98-114	North Carolina
2025	N21-1228	V	N10-7277/GASF98-114	North Carolina
2025	N21-1245	V	N10-7277/GASF98-114	North Carolina
2025	N21-1644	V	N09-13890 (released as N7006)/GASF98-114	North Carolina
2025	R19-4593	V	Ellis/R04-357:3	Arkansas
2025	R19-45980	V	Ellis/R04-357:80	Arkansas
2025	R21KB-05776	V	R11-2755/R13-13997	Arkansas
2025	R23KB-09628	V	R10-2346/S16-7840C	Arkansas
2025	R23KB-09678	V	R16-4053/R13-1409	Arkansas
2025	R23KB-09711	V	R16-4053/R13-1409	Arkansas
2025	R23PR-00055E	V	R18-14272*4/CTV-DNR-1007:0008	Arkansas
